# Supplementary material for: A large ongoing outbreak of hepatitis A predominantly affecting young males in Lazio, Italy; August 2016 - March 2017
Source: PLoS One. 2017 Nov 10;12(11):e0185428. doi: 10.1371/journal.pone.0185428 (PMC5695276; doi:10.1371/journal.pone.0185428)
Supplement: S1 Dataset — SERESMI database is daily updated. Current data for HAV may marginally change as the consequence of notification delay. Variant: molecular variant of HAV according to the phylogenetic analysis in Fig 1 (letter A-E identify identical clusters, X identify variants outside cluster; na stand for not available). Month: month of the years when the case(s) occurred. Year: year when the case(s) occurred. Place: geographical location of case(s). Class: class of case(s) (i.e. male, female or child). Number: number of cases with identical feature. (XLS) [file pone.0185428.s001.xls]

## Sheet: Foglio1
Cluster	Month	Year	Place	Class	Number
na	1	2016	ROMA	CHILDREN	2
na	1	2017	FROSINONE	MEN	1
na	1	2017	LATINA	MEN	1
na	1	2017	MET.ROMA	CHILDREN	1
na	1	2017	MET.ROMA	MEN	11
na	1	2017	MET.ROMA	WOMEN	1
na	1	2017	OUTSIDE LAZIO	MEN	9
na	1	2017	RIETI	MEN	1
na	1	2017	ROMA	CHILDREN	1
na	1	2017	ROMA	MEN	36
na	1	2017	ROMA	WOMEN	3
na	1	2017	VITERBO	MEN	1
na	2	2017	FROSINONE	CHILDREN	1
na	2	2017	FROSINONE	MEN	3
na	2	2017	LATINA	MEN	5
na	2	2017	MET.ROMA	MEN	13
na	2	2017	MET.ROMA	WOMEN	2
na	2	2017	OUTSIDE LAZIO	MEN	8
na	2	2017	RIETI	MEN	2
na	2	2017	ROMA	CHILDREN	3
na	2	2017	ROMA	MEN	81
na	2	2017	ROMA	WOMEN	2
na	2	2017	VITERBO	MEN	5
na	3	2016	ROMA	WOMEN	1
na	3	2017	FROSINONE	MEN	2
na	3	2017	LATINA	MEN	1
na	3	2017	MET.ROMA	CHILDREN	1
na	3	2017	MET.ROMA	MEN	6
na	3	2017	MET.ROMA	WOMEN	2
na	3	2017	OUTSIDE LAZIO	MEN	1
na	3	2017	RIETI	MEN	2
na	3	2017	ROMA	MEN	100
na	3	2017	ROMA	WOMEN	7
na	3	2017	VITERBO	CHILDREN	1
na	3	2017	VITERBO	MEN	3
na	3	2017	VITERBO	WOMEN	1
na	5	2016	ROMA	MEN	1
na	6	2016	ROMA	WOMEN	1
na	8	2016	FROSINONE	CHILDREN	2
na	8	2016	MET.ROMA	CHILDREN	2
na	8	2016	MET.ROMA	MEN	1
na	9	2016	FROSINONE	MEN	1
na	9	2016	OUTSIDE LAZIO	MEN	1
na	9	2016	ROMA	CHILDREN	1
na	9	2016	ROMA	MEN	2
na	10	2016	FROSINONE	CHILDREN	1
na	10	2016	LATINA	MEN	2
na	10	2016	MET.ROMA	MEN	1
na	10	2016	ROMA	CHILDREN	4
na	10	2016	ROMA	MEN	2
na	11	2016	FROSINONE	MEN	1
na	11	2016	MET.ROMA	MEN	2
na	11	2016	ROMA	CHILDREN	8
na	11	2016	ROMA	MEN	9
na	12	2016	FROSINONE	MEN	3
na	12	2016	LATINA	MEN	1
na	12	2016	MET.ROMA	MEN	2
na	12	2016	ROMA	MEN	12
na	12	2016	ROMA	WOMEN	1
na	12	2016	VITERBO	MEN	1
A	1	2017	MET.ROMA	MEN	1
A	1	2017	ROMA	MEN	22
A	1	2017	ROMA	WOMEN	1
A	2	2017	ROMA	MEN	1
A	2	2017	ROMA	WOMEN	1
A	3	2017	OUTSIDE LAZIO	MEN	1
A	3	2017	ROMA	CHILDREN	1
A	3	2017	ROMA	MEN	6
A	3	2017	ROMA	WOMEN	1
A	8	2016	MET.ROMA	MEN	1
A	8	2016	RIETI	MEN	1
A	8	2016	ROMA	MEN	4
A	9	2016	FROSINONE	MEN	1
A	9	2016	LATINA	MEN	1
A	9	2016	MET.ROMA	MEN	2
A	9	2016	ROMA	MEN	6
A	10	2016	OUTSIDE LAZIO	MEN	2
A	10	2016	ROMA	MEN	6
A	11	2016	LATINA	MEN	1
A	11	2016	MET.ROMA	MEN	6
A	11	2016	OUTSIDE LAZIO	MEN	1
A	11	2016	OUTSIDE LAZIO	WOMEN	1
A	11	2016	ROMA	MEN	15
A	12	2016	LATINA	MEN	1
A	12	2016	MET.ROMA	MEN	5
A	12	2016	OUTSIDE LAZIO	MEN	2
A	12	2016	ROMA	MEN	20
A	12	2016	ROMA	WOMEN	1
B	3	2016	ROMA	WOMEN	1
B	9	2016	ROMA	WOMEN	1
B	11	2016	ROMA	CHILDREN	2
B	11	2016	ROMA	MEN	1
B	12	2016	MET.ROMA	WOMEN	1
C	3	2016	ROMA	WOMEN	1
C	6	2016	ROMA	WOMEN	1
C	8	2016	FROSINONE	CHILDREN	1
D	2	2017	ROMA	MEN	1
D	3	2017	ROMA	MEN	1
D	12	2016	ROMA	MEN	1
E	9	2016	ROMA	MEN	1
X	1	2017	ROMA	MEN	1
X	4	2016	ROMA	MEN	1
X	8	2016	OUTSIDE LAZIO	WOMEN	1
X	10	2016	ROMA	MEN	1
X	11	2016	ROMA	MEN	1
